# Supplementary material for: α-Amino bicycloalkylation through organophotoredox catalysis
Source: Chem Sci. 2024 Jun 4;15(28):10918–25. doi: 10.1039/d4sc01368a (PMC11253163; doi:10.1039/d4sc01368a)
Supplement: SC-015-D4SC01368A-s001 [file SC-015-D4SC01368A-s001.zip]

Archive with 86 entries (78 files):
- Cartesian_Coordinates/
- __MACOSX/._Cartesian_Coordinates
- Cartesian_Coordinates/Nicotine_radicals/
- __MACOSX/Cartesian_Coordinates/._Nicotine_radicals
- Cartesian_Coordinates/.DS_Store
- __MACOSX/Cartesian_Coordinates/._.DS_Store
- Cartesian_Coordinates/amine_3a.xyz
- __MACOSX/Cartesian_Coordinates/._amine_3a.xyz
- Cartesian_Coordinates/Me_model/
- __MACOSX/Cartesian_Coordinates/._Me_model
- Cartesian_Coordinates/TCP_1.xyz
- __MACOSX/Cartesian_Coordinates/._TCP_1.xyz
- Cartesian_Coordinates/amine_model/
- __MACOSX/Cartesian_Coordinates/._amine_model
- Cartesian_Coordinates/amino_radical_11.xyz
- __MACOSX/Cartesian_Coordinates/._amino_radical_11.xyz
- Cartesian_Coordinates/Nicotine_radicals/.DS_Store
- __MACOSX/Cartesian_Coordinates/Nicotine_radicals/._.DS_Store
- Cartesian_Coordinates/Nicotine_radicals/BCP_adducts/
- __MACOSX/Cartesian_Coordinates/Nicotine_radicals/._BCP_adducts
- Cartesian_Coordinates/Nicotine_radicals/tertiary/
- __MACOSX/Cartesian_Coordinates/Nicotine_radicals/._tertiary
- Cartesian_Coordinates/Nicotine_radicals/primary/
- __MACOSX/Cartesian_Coordinates/Nicotine_radicals/._primary
- Cartesian_Coordinates/Nicotine_radicals/secondary/
- __MACOSX/Cartesian_Coordinates/Nicotine_radicals/._secondary
- Cartesian_Coordinates/Me_model/TS_staffane.xyz
- __MACOSX/Cartesian_Coordinates/Me_model/._TS_staffane.xyz
- Cartesian_Coordinates/Me_model/Me_staffane.xyz
- __MACOSX/Cartesian_Coordinates/Me_model/._Me_staffane.xyz
- Cartesian_Coordinates/Me_model/Et2O_radical.xyz
- __MACOSX/Cartesian_Coordinates/Me_model/._Et2O_radical.xyz
- Cartesian_Coordinates/Me_model/TS_Me-BCP_radical_amine_3a.xyz
- __MACOSX/Cartesian_Coordinates/Me_model/._TS_Me-BCP_radical_amine_3a.xyz
- Cartesian_Coordinates/Me_model/TS_Me-BCP_radical_Et2O.xyz
- __MACOSX/Cartesian_Coordinates/Me_model/._TS_Me-BCP_radical_Et2O.xyz
- Cartesian_Coordinates/Me_model/dimethylaniline_radical.xyz
- __MACOSX/Cartesian_Coordinates/Me_model/._dimethylaniline_radical.xyz
- Cartesian_Coordinates/Me_model/TS_Me-BCP_radical_DMA-H2.xyz
- __MACOSX/Cartesian_Coordinates/Me_model/._TS_Me-BCP_radical_DMA-H2.xyz
- Cartesian_Coordinates/Me_model/BCP_radical.xyz
- __MACOSX/Cartesian_Coordinates/Me_model/._BCP_radical.xyz
- Cartesian_Coordinates/Me_model/TS_Me-BCP_radical_DMA-H1.xyz
- __MACOSX/Cartesian_Coordinates/Me_model/._TS_Me-BCP_radical_DMA-H1.xyz
- Cartesian_Coordinates/Me_model/dimethylaniline_3u.xyz
- __MACOSX/Cartesian_Coordinates/Me_model/._dimethylaniline_3u.xyz
- Cartesian_Coordinates/Me_model/Et2O.xyz
- __MACOSX/Cartesian_Coordinates/Me_model/._Et2O.xyz
- Cartesian_Coordinates/Me_model/DMA-H1_radical.xyz
- __MACOSX/Cartesian_Coordinates/Me_model/._DMA-H1_radical.xyz
- Cartesian_Coordinates/Me_model/TS_Me-BCP_radical_dimethylaniline.xyz
- __MACOSX/Cartesian_Coordinates/Me_model/._TS_Me-BCP_radical_dimethylaniline.xyz
- Cartesian_Coordinates/Me_model/DMA.xyz
- __MACOSX/Cartesian_Coordinates/Me_model/._DMA.xyz
- Cartesian_Coordinates/Me_model/DMA-H2_radical.xyz
- __MACOSX/Cartesian_Coordinates/Me_model/._DMA-H2_radical.xyz
- Cartesian_Coordinates/amine_model/TCP_addition_TS.xyz
- __MACOSX/Cartesian_Coordinates/amine_model/._TCP_addition_TS.xyz
- Cartesian_Coordinates/amine_model/amine-BCP_radical_12.xyz
- __MACOSX/Cartesian_Coordinates/amine_model/._amine-BCP_radical_12.xyz
- Cartesian_Coordinates/amine_model/amine_staffane.xyz
- __MACOSX/Cartesian_Coordinates/amine_model/._amine_staffane.xyz
- Cartesian_Coordinates/amine_model/amine-BCP-H_4a.xyz
- __MACOSX/Cartesian_Coordinates/amine_model/._amine-BCP-H_4a.xyz
- Cartesian_Coordinates/amine_model/amine-BCP_anion.xyz
- __MACOSX/Cartesian_Coordinates/amine_model/._amine-BCP_anion.xyz
- Cartesian_Coordinates/amine_model/iminium_14.xyz
- __MACOSX/Cartesian_Coordinates/amine_model/._iminium_14.xyz
- Cartesian_Coordinates/amine_model/amine_radcat_10.xyz
- __MACOSX/Cartesian_Coordinates/amine_model/._amine_radcat_10.xyz
- Cartesian_Coordinates/Nicotine_radicals/BCP_adducts/6_bcp_radical_anti.xyz
- __MACOSX/Cartesian_Coordinates/Nicotine_radicals/BCP_adducts/._6_bcp_radical_anti.xyz
- Cartesian_Coordinates/Nicotine_radicals/BCP_adducts/6_bcp_radical_syn.xyz
- __MACOSX/Cartesian_Coordinates/Nicotine_radicals/BCP_adducts/._6_bcp_radical_syn.xyz
- Cartesian_Coordinates/Nicotine_radicals/tertiary/6-rad5.xyz
- __MACOSX/Cartesian_Coordinates/Nicotine_radicals/tertiary/._6-rad5.xyz
- Cartesian_Coordinates/Nicotine_radicals/primary/.DS_Store
- __MACOSX/Cartesian_Coordinates/Nicotine_radicals/primary/._.DS_Store
- Cartesian_Coordinates/Nicotine_radicals/primary/6-rad1.xyz
- __MACOSX/Cartesian_Coordinates/Nicotine_radicals/primary/._6-rad1.xyz
- Cartesian_Coordinates/Nicotine_radicals/secondary/6-rad4.xyz
- __MACOSX/Cartesian_Coordinates/Nicotine_radicals/secondary/._6-rad4.xyz
- Cartesian_Coordinates/Nicotine_radicals/secondary/6-rad2.xyz
- __MACOSX/Cartesian_Coordinates/Nicotine_radicals/secondary/._6-rad2.xyz
- Cartesian_Coordinates/Nicotine_radicals/secondary/6-rad3.xyz
- __MACOSX/Cartesian_Coordinates/Nicotine_radicals/secondary/._6-rad3.xyz
