# Supplementary material for: α-Amino bicycloalkylation through organophotoredox catalysis
Source: Chem Sci. 2024 Jun 4;15(28):10918–25. doi: 10.1039/d4sc01368a (PMC11253163; doi:10.1039/d4sc01368a)
Supplement: SC-015-D4SC01368A-s001 [file SC-015-D4SC01368A-s001.zip › Cartesian_Coordinates/amine_3a.xyz]

24
Coordinates from ORCA-job amine
  C   0.77625304286687      0.00078141171937      0.00659473120802
  N   -0.58004562851985     -0.00535329516567     -0.10531382101575
  C   -1.36558506987288      1.16895155801341     -0.45967030459293
  C   -2.75067276202699      0.59219847605658     -0.73143531058566
  C   -2.81655406881710     -0.60766808477311      0.21135780634671
  C   -1.40494923835856     -1.18050613824849      0.14179063996098
  C   1.49230403830708     -1.18576080219571      0.27214289731540
  C   2.87504570744354     -1.16858321201348      0.38380814652127
  C   3.59689479593996      0.01285531380091      0.23620091241400
  C   2.89838917100807      1.18821286067988     -0.02682717294529
  C   1.51562593708000      1.19362063445297     -0.14013918958902
  H   -0.94652080917106      1.67078496347234     -1.33237227159402
  H   -1.38731991595150      1.89172691401036      0.36295762437363
  H   -2.81131862713972      0.25584377657079     -1.76677046475817
  H   -3.54118540817925      1.31894440971514     -0.55990153899272
  H   -3.57242487745135     -1.33672881651523     -0.07088823200500
  H   -3.02589248150531     -0.27090395121608      1.22700547363005
  H   -1.11240613406235     -1.67517057161737      1.06853683105771
  H   -1.30747205457006     -1.90824283718620     -0.67063224483005
  H   0.96310843575755     -2.12013482851391      0.38231338897761
  H   3.39336508967832     -2.09640392628857      0.58640344793231
  H   4.67363415877442      0.01740470829597      0.32322287916007
  H   3.43461200180807      2.12060163285118     -0.14381997090628
  H   1.00331469696212      2.12333980409491     -0.33607425708286
