# Supplementary material for: α-Amino bicycloalkylation through organophotoredox catalysis
Source: Chem Sci. 2024 Jun 4;15(28):10918–25. doi: 10.1039/d4sc01368a (PMC11253163; doi:10.1039/d4sc01368a)
Supplement: SC-015-D4SC01368A-s001 [file SC-015-D4SC01368A-s001.zip › Cartesian_Coordinates/TCP_1.xyz]

11
Coordinates from ORCA-job TCP
  C   0.42190401341115      1.21955206452387      0.13497001498150
  C   0.10374716434986     -0.12059273749833      0.76565318142323
  C   0.84107876574640     -0.95201032055445     -0.26384122850827
  C   -0.10357089094029      0.12075383968647     -0.76603866012114
  C   -1.26293812668614     -0.26739347648467      0.12876932348036
  H   1.46697650388335      1.47760994623194      0.03425703611600
  H   -0.25135284953728      2.03655386648975      0.35469745168113
  H   0.52346538047594     -1.97860769133699     -0.38224711919009
  H   1.89985388611173     -0.76502584717116     -0.37761919265480
  H   -1.64829148609464     -1.27195920006323      0.02276138082690
  H   -1.99087234072009      0.50111953617680      0.34853782196519
