# Supplementary material for: α-Amino bicycloalkylation through organophotoredox catalysis
Source: Chem Sci. 2024 Jun 4;15(28):10918–25. doi: 10.1039/d4sc01368a (PMC11253163; doi:10.1039/d4sc01368a)
Supplement: SC-015-D4SC01368A-s001 [file SC-015-D4SC01368A-s001.zip › Cartesian_Coordinates/amino_radical_11.xyz]

23
Coordinates from ORCA-job amino_radical
  C   -1.31504075934286     -1.35616085488183      0.03221770833158
  C   -2.75959005954540     -1.07159795802193     -0.22064546153031
  C   -2.91324443680427      0.34672381303019      0.33971820027887
  C   -1.55470124580523      0.98645681857369      0.06946642778375
  N   -0.63410933803215     -0.15274488619032      0.11135190880972
  C   0.73424078178363     -0.00501226099788      0.15602632468582
  C   1.57896807677631     -1.11874714654560      0.31009477656795
  C   2.95503017750741     -0.95365319086404      0.34883745917573
  C   3.53172058701877      0.30781563974967      0.23986195854986
  C   2.69871880128332      1.41230426909982      0.09148384433921
  C   1.32013955923118      1.26786457356199      0.04899684042842
  H   -0.79277827360646     -2.22588062166643     -0.33433515175912
  H   -3.42789362540771     -1.78919079124739      0.25265592053808
  H   -2.98146891208342     -1.08082698254607     -1.29516556781479
  H   -3.72472323325280      0.90587456494658     -0.11842336864592
  H   -3.08702672696805      0.30089438882565      1.41407633737785
  H   -1.51746762337573      1.45708305940674     -0.91642964060555
  H   -1.28063130721255      1.73006149588018      0.81453979322064
  H   1.15945155187724     -2.10689988517306      0.41782901718495
  H   3.58273829934049     -1.82585015437419      0.47159704454480
  H   4.60488247397742      0.42706431978634      0.27077461517630
  H   3.12332827679868      2.40298675741137      0.00271973409092
  H   0.69945698584217      2.14113501223652     -0.07844993072876
