# Supplementary material for: α-Amino bicycloalkylation through organophotoredox catalysis
Source: Chem Sci. 2024 Jun 4;15(28):10918–25. doi: 10.1039/d4sc01368a (PMC11253163; doi:10.1039/d4sc01368a)
Supplement: SC-015-D4SC01368A-s001 [file SC-015-D4SC01368A-s001.zip › Cartesian_Coordinates/Me_model/TS_staffane.xyz]

26
Generated by autodE on: 2021-02-23. E = -427.575449 Ha. Imaginary frequency = -134.0 cm-1. Additional imaginary frequencies: [-21.99] cm-1
C   -0.82340  -1.04287  -6.46312 
C   -0.36306  -0.71967  -5.05899 
C   0.32971   -1.69201  -4.06692 
C   0.68424   0.35708   -4.67305 
C   0.19689   -0.32646  -3.38394 
C   -1.24411  -0.22125  -3.88358 
H   0.02426   -1.38061  -7.07914 
H   -1.58101  -1.84136  -6.45083 
H   -1.26622  -0.15426  -6.93952 
H   -0.28939  -2.51035  -3.67146 
H   1.34294   -2.02405  -4.33974 
H   0.38300   1.40386   -4.83202 
H   1.72035   0.16198   -4.98841 
H   -1.96728  -0.93968  -3.46931 
H   -1.66716  0.78980   -3.98565 
C   -0.36552  -1.32802  -0.25754 
C   0.14317   -0.09292  -0.94208 
C   1.10829   0.30317   0.14321  
C   -0.30778  -0.05041  0.56779  
C   -0.97174  0.80649   -0.49961 
H   -1.35524  -1.69257  -0.55128 
H   0.36315   -2.10918  -0.01855 
H   1.89781   -0.40838  0.40477  
H   1.39807   1.35731   0.20470  
H   -1.98558  0.52748   -0.80582 
H   -0.77158  1.88304   -0.47097 
