# Supplementary material for: α-Amino bicycloalkylation through organophotoredox catalysis
Source: Chem Sci. 2024 Jun 4;15(28):10918–25. doi: 10.1039/d4sc01368a (PMC11253163; doi:10.1039/d4sc01368a)
Supplement: SC-015-D4SC01368A-s001 [file SC-015-D4SC01368A-s001.zip › Cartesian_Coordinates/Me_model/Me_staffane.xyz]

26
Generated by autodE on: 2021-02-23. E = -427.643964 Ha
C   -0.53824  -2.02910  -0.89274 
C   -0.37235  -0.54750  -0.73459 
C   0.67376   0.35877   -1.43190 
C   -1.41504  0.55954   -1.03734 
C   -0.15577  1.30135   -0.53263 
C   0.03168   2.77765   -0.37200 
C   1.32349   3.46376   0.14722  
C   0.27926   4.53949   -0.17407 
C   -0.80306  3.71627   0.53646  
C   -0.04968  3.83982   -1.49893 
C   -0.04956  0.22457   0.56949  
H   -0.75187  -2.29297  -1.94066 
H   0.37657   -2.56086  -0.58561 
H   -1.36636  -2.40405  -0.27248 
H   1.72634   0.20662   -1.13965 
H   0.56263   0.49645   -2.52049 
H   -2.30214  0.59154   -0.38443 
H   -1.68264  0.71038   -2.09582 
H   1.56821   3.29673   1.20574  
H   2.20283   3.40298   -0.50939 
H   -1.84456  3.88645   0.22671  
H   -0.69398  3.56519   1.62051  
H   -1.04612  4.01952   -1.92765 
H   0.74239   3.80191   -2.26048 
H   0.95135   0.05967   1.00120  
H   -0.83197  0.23567   1.34593  
