# Supplementary material for: α-Amino bicycloalkylation through organophotoredox catalysis
Source: Chem Sci. 2024 Jun 4;15(28):10918–25. doi: 10.1039/d4sc01368a (PMC11253163; doi:10.1039/d4sc01368a)
Supplement: SC-015-D4SC01368A-s001 [file SC-015-D4SC01368A-s001.zip › Cartesian_Coordinates/Me_model/Et2O_radical.xyz]

14
Coordinates from ORCA-job Et2O_radical
  O   -0.59421268320909     -0.04329958110339     -0.26204476918151
  C   -0.39201384939591      2.30593116762063     -0.66128799009530
  C   -0.60184571067229     -2.42242950203479     -0.12080681843453
  C   -1.23543323716675      1.15571930210916     -0.25793932394215
  C   -1.43198878012071     -1.17060444091725      0.00603362972148
  H   -2.29347115595915      1.12683738882332     -0.49811567140486
  H   -0.09574911983551      2.24595940079629     -1.71570251320759
  H   -0.93523457914397      3.23828764125534     -0.52124866388240
  H   0.52324709788452      2.34548888216468     -0.06957417586643
  H   0.22394525181666     -2.41017507944364      0.58848958717972
  H   -1.21990417287164     -3.29495080791573      0.08525167632460
  H   -0.19715389309262     -2.51600234677495     -1.12711567666573
  H   -1.84652704744956     -1.07280427393857      1.01119469375535
  H   -2.25988104848397     -1.17214539794109     -0.70641702550063
