# Supplementary material for: α-Amino bicycloalkylation through organophotoredox catalysis
Source: Chem Sci. 2024 Jun 4;15(28):10918–25. doi: 10.1039/d4sc01368a (PMC11253163; doi:10.1039/d4sc01368a)
Supplement: SC-015-D4SC01368A-s001 [file SC-015-D4SC01368A-s001.zip › Cartesian_Coordinates/Me_model/TS_Me-BCP_radical_amine_3a.xyz]

39
Coordinates from ORCA-job TS_Me-BCP_radical_amine
  C   -1.09790799049959      3.77074465906145     -5.54329891307481
  C   -1.26663756816709      3.30297006747000     -4.11954329871723
  C   -0.97492885393007      1.88056731057624     -3.56880997879863
  C   -0.54997910641738      3.87651851148765     -2.86718061552186
  C   -1.47327473068301      2.73415477253480     -2.38179002264116
  C   -2.58587234550390      3.29320837255839     -3.30035890108857
  H   -1.37984307981025      4.81982637376303     -5.63714685965470
  H   -0.06007542202385      3.66363192523297     -5.85983406487561
  H   -1.72538684241165      3.18404241060801     -6.21488457424300
  H   0.06965051735659      1.57524239931817     -3.54212979880806
  H   -1.63624323254844      1.08580714780720     -3.91138062866048
  H   0.52163294704524      3.69716715621097     -2.80111970636681
  H   -0.82626269829676      4.88840920767317     -2.57505127089960
  H   -3.35003527541518      2.58952597008890     -3.62641557892962
  H   -2.99646702658395      4.26650200687674     -3.03654979783773
  C   0.46071965350601      0.13877825514839     -0.60536923574044
  N   -0.89224983849189      0.16093465370323     -0.40186627561236
  C   -1.77517746128767     -0.92453415095253     -0.82643038376976
  C   -3.14886793966607     -0.26084809957900     -0.90166732497335
  C   -3.04979851250149      0.88453954750322      0.10684253383610
  C   -1.61819322200991      1.34320933919803     -0.06443537451317
  C   1.23858293181105      1.30276905594988     -0.44956648882992
  C   2.61039552409982      1.26629416542820     -0.64828181664725
  C   3.25511926791145      0.08636769917303     -1.01067545651841
  C   2.49226052057891     -1.06731514107938     -1.16818938566309
  C   1.11901367763682     -1.05169478628678     -0.96998365063732
  H   -1.45820704405302     -1.32864499911495     -1.78801561710894
  H   -1.75941212944411     -1.73954108841484     -0.09785781209834
  H   -3.30491441695769      0.14384467423104     -1.90140665882873
  H   -3.95445782148277     -0.95833115226286     -0.68562347196548
  H   -3.21463815540914      0.51578115472485      1.12183052247503
  H   -3.76413525825298      1.68364355192200     -0.08386870670116
  H   -1.57610629674519      2.12523336026038     -1.06401059723784
  H   -1.18589422566027      1.89542064066234      0.76907453714990
  H   0.76481035746676      2.23688961497583     -0.19048345583836
  H   3.18050107081924      2.17754650623946     -0.52549482858743
  H   4.32404259360712      0.06678297383804     -1.16635054571866
  H   2.96950394800695     -1.99740858932954     -1.44661869268848
  H   0.55563348440743     -1.96511547720585     -1.08719780366441
