# Supplementary material for: α-Amino bicycloalkylation through organophotoredox catalysis
Source: Chem Sci. 2024 Jun 4;15(28):10918–25. doi: 10.1039/d4sc01368a (PMC11253163; doi:10.1039/d4sc01368a)
Supplement: SC-015-D4SC01368A-s001 [file SC-015-D4SC01368A-s001.zip › Cartesian_Coordinates/Me_model/TS_Me-BCP_radical_Et2O.xyz]

30
Coordinates from ORCA-job TS_Me-BCP_radical_Et2O
  C   -0.36825695064162      4.18615574089455      5.75309640207573
  C   -0.15351956194843      3.14656037293198      4.68328147867709
  C   1.21138822473632      2.65047253178035      4.13263709714514
  C   -0.61361834058008      1.66416706818184      4.72727226754639
  C   0.10945244433640      1.87472381135771      3.37590186582484
  C   -0.66214702308867      3.20541980893700      3.21744709898610
  H   0.06027516668986      5.14171973477090      5.44958847590199
  H   -1.43310050104299      4.32997014750802      5.93856141895788
  H   0.10471665420771      3.87806785187435      6.68599042143533
  H   1.78794612397325      3.37032469662752      3.55387074428857
  H   1.82851117570486      2.07597183867184      4.82159319415427
  H   -1.68802304597095      1.49213995366182      4.68621825383598
  H   -0.11429494003810      1.02670742800472      5.45521323450968
  H   -0.20678508909824      3.96088876656733      2.57903936012688
  H   -1.73954932782804      3.13286978517997      3.07756515442971
  C   2.01210893678988     -0.50958714028309      1.84746937344196
  C   0.68618817434943      0.06486338886303      1.44634699899493
  O   0.79650031489554      0.77574139159729      0.25219764428171
  C   -0.45038927272508      1.27307916217048     -0.21559094112519
  C   -0.21930595689654      2.01252722539253     -1.51022905376055
  H   1.91931330037917     -1.02671081592414      2.80174797257650
  H   2.37840225367068     -1.22192567235307      1.10555640766379
  H   2.75282184667668      0.28247379984758      1.95602353793156
  H   -0.12624653277279     -0.66864111840470      1.40904198016040
  H   0.34666223212309      0.89726986611047      2.37169562274478
  H   -0.88294945208339      1.93524197940690      0.53949684900427
  H   -1.14102962346504      0.43623372789721     -0.36047874577336
  H   0.20822693950116      1.34910225139698     -2.26039012638684
  H   -1.16330895778782      2.40061171844258     -1.89013499622215
  H   0.46081078793374      2.84903069888982     -1.35718899142764
