# Supplementary material for: α-Amino bicycloalkylation through organophotoredox catalysis
Source: Chem Sci. 2024 Jun 4;15(28):10918–25. doi: 10.1039/d4sc01368a (PMC11253163; doi:10.1039/d4sc01368a)
Supplement: SC-015-D4SC01368A-s001 [file SC-015-D4SC01368A-s001.zip › Cartesian_Coordinates/Me_model/dimethylaniline_radical.xyz]

19
Coordinates from ORCA-job dimethylaniline_radical
  C   -1.88860393318937     -1.60282016518665     -0.37396287102993
  N   -1.38253178577158     -0.35238451977639     -0.11495732213533
  C   -2.31659692255375      0.75151713186676      0.04162357458316
  C   -0.02045217806783     -0.10725676062419      0.00012968635450
  C   0.46381508769517      1.20965467153537      0.06183010193895
  C   1.82446394488547      1.45629842938156      0.17085531452430
  C   2.74054193801516      0.41191999351724      0.22249642041465
  C   2.26550103954464     -0.89364267929833      0.16791651667427
  C   0.90878890020190     -1.15959847921015      0.06091263695147
  H   -2.95348808258913     -1.67299449082939     -0.50578925650858
  H   -1.23688433709247     -2.35614116916683     -0.77819838944130
  H   -3.32134773811229      0.34679812478090      0.08120676619315
  H   -2.24915687060791      1.44572236139422     -0.79635898887410
  H   -2.11780517870677      1.29542536356119      0.96309626699173
  H   -0.21602136613785      2.04484602312186      0.01349070900496
  H   2.16723159131159      2.48106469756819      0.21181819974861
  H   3.79901379929553      0.61013009490114      0.30716007897711
  H   2.95715423764690     -1.72352242484788      0.21720431231041
  H   0.57627785423258     -2.18489620268862      0.04922624332200
