# Supplementary material for: α-Amino bicycloalkylation through organophotoredox catalysis
Source: Chem Sci. 2024 Jun 4;15(28):10918–25. doi: 10.1039/d4sc01368a (PMC11253163; doi:10.1039/d4sc01368a)
Supplement: SC-015-D4SC01368A-s001 [file SC-015-D4SC01368A-s001.zip › Cartesian_Coordinates/Me_model/TS_Me-BCP_radical_DMA-H2.xyz]

30
Coordinates from ORCA-job TS_Me-BCP_radical_DMA-H2
  C   -3.64832034793214     -0.29066524540025     -5.46834083588749
  C   -3.02439480351961     -0.60779885450239     -4.13339403759041
  C   -2.23497587629151      0.37321090429662     -3.22321861464557
  C   -1.92434610538446     -1.66943378596832     -3.85539384777674
  C   -2.26388423160878     -0.99497826084249     -2.50814805928206
  C   -3.76273944650312     -1.11188789535643     -2.86262834586594
  H   -4.39348045626949      0.49810634348989     -5.36327245383665
  H   -2.88815080800052      0.04482659570588     -6.17411080077171
  H   -4.13644365479932     -1.17366139128109     -5.88124609390736
  H   -1.27035229148174      0.70912954545037     -3.59972132801597
  H   -2.81038302679740      1.17654351465307     -2.76669938221783
  H   -0.94053755223559     -1.46224439018350     -4.27261501069544
  H   -2.22005122385957     -2.71058705039556     -3.96998555946890
  H   -4.17673561718624     -2.11719169599637     -2.91344258188966
  H   -4.43531025211793     -0.40254087532285     -2.38389429747402
  C   1.27235760727538      0.16844349805603     -1.27897711830146
  C   0.24669514971746      0.96501658464616     -0.51267682511603
  N   -0.74023397782475      0.26177433617801      0.11125334064455
  C   -1.82389733539978      0.99672145813324      0.74308859854296
  C   -0.98082600655000     -1.12030690432055     -0.14555006017396
  O   0.31019308942338      2.19183690151549     -0.44603611354475
  H   2.00572786961865      0.85958662272190     -1.67979272103986
  H   0.80839472121854     -0.37848033571646     -2.09877797704076
  H   1.77026609163915     -0.55774460319243     -0.63830068410744
  H   -1.45586280507851      1.95725745618963      1.08220424912161
  H   -2.64485022577164      1.16067451500060      0.04189499653775
  H   -2.19415467473660      0.42210786317288      1.58809357540603
  H   -1.63823468275593     -1.19921762747400     -1.25564838976374
  H   -1.61726855492939     -1.55403273833746      0.61910992405310
  H   -0.07668057185844     -1.69724448491961     -0.29561354589210
