# Supplementary material for: α-Amino bicycloalkylation through organophotoredox catalysis
Source: Chem Sci. 2024 Jun 4;15(28):10918–25. doi: 10.1039/d4sc01368a (PMC11253163; doi:10.1039/d4sc01368a)
Supplement: SC-015-D4SC01368A-s001 [file SC-015-D4SC01368A-s001.zip › Cartesian_Coordinates/Me_model/BCP_radical.xyz]

15
Generated by autodE on: 2021-02-23. E = -233.717868 Ha
C   1.51575   -0.60866  -0.06656 
C   0.50378   0.29207   0.60383  
C   0.71615   1.78603   0.96756  
C   -0.90939  0.65182   0.07083  
C   -0.68911  1.36099   1.41242  
C   -0.11779  0.06967   2.00863  
H   1.81357   -0.19753  -1.04268 
H   2.41554   -0.70436  0.55921  
H   1.09032   -1.61141  -0.22450 
H   1.45286   1.99490   1.75736  
H   0.79156   2.48401   0.12059  
H   -1.64116  -0.16957  0.04939  
H   -0.94892  1.28163   -0.82986 
H   0.57116   0.16728   2.86039  
H   -0.80371  -0.78463  2.10929  
