# Supplementary material for: α-Amino bicycloalkylation through organophotoredox catalysis
Source: Chem Sci. 2024 Jun 4;15(28):10918–25. doi: 10.1039/d4sc01368a (PMC11253163; doi:10.1039/d4sc01368a)
Supplement: SC-015-D4SC01368A-s001 [file SC-015-D4SC01368A-s001.zip › Cartesian_Coordinates/Me_model/TS_Me-BCP_radical_DMA-H1.xyz]

30
Coordinates from ORCA-job TS_Me-BCP_radical_DMA-H1
  C   2.06152619037763     -4.00746043719123      5.12054127337165
  C   2.15885724348806     -3.09638852268832      3.92410593547408
  C   2.32905208986235     -3.53355252786383      2.44125305805559
  C   1.08612279290143     -2.07466675638609      3.44916275376787
  C   2.27591023523680     -1.99452966000552      2.47548321423879
  C   3.23892691345478     -2.00497341452053      3.67769625146477
  H   1.94486301306127     -3.42450541185180      6.03407472334124
  H   2.96175388988556     -4.61530750239716      5.21046598478951
  H   1.20365389078209     -4.67269359567410      5.02283704356256
  H   1.47969555481639     -4.04307475372952      1.99142326007489
  H   3.28342770937643     -3.98518890800135      2.17945517983462
  H   0.16175846631910     -2.49517748169029      3.05900683476786
  H   0.92302975766149     -1.21371618833548      4.09387210709936
  H   4.24941299714649     -2.36222501196584      3.49185482592951
  H   3.20735296602657     -1.14052456706960      4.33726763648540
  C   2.28115751323622     -0.36172916421799      0.34314024258389
  C   0.96704925718330      0.32099176239366      0.40446427140201
  N   -0.13989655902649     -0.41837919354849      0.12628260279360
  C   -1.44565473184810      0.20948583798814      0.10583893641516
  C   -0.11217030014441     -1.80134793180296     -0.30682716926997
  O   0.88815345302645      1.50733928037844      0.74654382572998
  H   2.32020014028142     -1.15381348905875      1.38348805347608
  H   2.44655738028786     -1.03394135119086     -0.49097920627888
  H   3.09390620215572      0.33782802848957      0.49593279900716
  H   -2.13113222021146     -0.33629700116383      0.75440244499417
  H   -1.35215153548197      1.23132157677772      0.45182846618840
  H   -1.85477756611290      0.20522856217224     -0.90639949899224
  H   -0.21056014437047     -1.88012025723915     -1.39193321664777
  H   0.80239787108182     -2.29180791059194      0.00084555632159
  H   -0.94792647045358     -2.32912401001494      0.15029081001885
