# Supplementary material for: α-Amino bicycloalkylation through organophotoredox catalysis
Source: Chem Sci. 2024 Jun 4;15(28):10918–25. doi: 10.1039/d4sc01368a (PMC11253163; doi:10.1039/d4sc01368a)
Supplement: SC-015-D4SC01368A-s001 [file SC-015-D4SC01368A-s001.zip › Cartesian_Coordinates/Me_model/dimethylaniline_3u.xyz]

20
Coordinates from ORCA-job dimethylaniline
  C   -1.09369648327619      1.37674331441636     -2.18279877504687
  N   0.01622222927968      0.58001188035161     -2.67406479079800
  C   -0.28876221253394     -0.30144815325884     -3.78680833126730
  C   0.98204624658846      0.17826669428417     -1.76971219245999
  C   1.10582427285070      0.79268896802551     -0.50781259309252
  C   2.11059537028906      0.41803015084391      0.37391117195773
  C   3.01818392994635     -0.58408804632297      0.04811068434123
  C   2.89325162496242     -1.21219351917416     -1.18638831619430
  C   1.89442266028166     -0.84959368320399     -2.07988748544864
  H   -0.74018095055269      2.31048413394997     -1.75171519927004
  H   -1.68402920988644      0.84923828687187     -1.42523296177052
  H   -1.74042067465393      1.62087920258968     -3.01948354008241
  H   0.58945753833612     -0.46065586715054     -4.40810519696294
  H   -1.04985778313136      0.16874536678278     -4.40123627014622
  H   -0.65894719564077     -1.27861213466942     -3.45673784350379
  H   0.42048091732592      1.56939131733658     -0.20966774701160
  H   2.17476492886158      0.91648511088683      1.33178510664957
  H   3.79574273664845     -0.87307765173702      0.74014322499059
  H   3.57708615020079     -2.00327120775801     -1.46323308871098
  H   1.83195177900409     -1.36839560716432     -3.02270558437292
