# Supplementary material for: α-Amino bicycloalkylation through organophotoredox catalysis
Source: Chem Sci. 2024 Jun 4;15(28):10918–25. doi: 10.1039/d4sc01368a (PMC11253163; doi:10.1039/d4sc01368a)
Supplement: SC-015-D4SC01368A-s001 [file SC-015-D4SC01368A-s001.zip › Cartesian_Coordinates/Me_model/Et2O.xyz]

15
Coordinates from ORCA-job Et2O
  O   -0.61118003548143     -0.05500832815552     -0.37099945688495
  C   -1.42713758891254     -1.16955472912766     -0.05883044800606
  C   -1.32839381475500      1.16556394215074     -0.33396728223183
  C   -0.58515210227820     -2.42088277361820     -0.12428701189403
  H   -2.26003153265648     -1.22592430480795     -0.76852942670968
  H   -1.85561798433054     -1.04338181292412      0.94167036144524
  H   -0.17031794805992     -2.55152533681105     -1.12259213334834
  H   -1.19235180605756     -3.29316119833453      0.11391689402938
  H   0.23622297251322     -2.36739186425140      0.58868076235803
  C   -0.38735323701367      2.29255957643004     -0.68503758003517
  H   -1.75271279274361      1.31283480943890      0.66545438599209
  H   -2.16301950150348      1.12357891310116     -1.04249903099386
  H   0.43687790945276      2.33863100259137      0.02517618784906
  H   -0.91741542466712      3.24370983435244     -0.66039105196905
  H   0.02266108649357      2.15212106996574     -1.68402096960084
