# Supplementary material for: α-Amino bicycloalkylation through organophotoredox catalysis
Source: Chem Sci. 2024 Jun 4;15(28):10918–25. doi: 10.1039/d4sc01368a (PMC11253163; doi:10.1039/d4sc01368a)
Supplement: SC-015-D4SC01368A-s001 [file SC-015-D4SC01368A-s001.zip › Cartesian_Coordinates/Me_model/DMA-H1_radical.xyz]

14
Coordinates from ORCA-job DMA-H1_radical
  O   -0.61221139636402     -2.01028909289867     -0.74531217423461
  C   -0.75791559609293     -0.85305079271267     -0.32166291284646
  N   0.29806244320731     -0.01269513818974     -0.14576482751788
  C   0.20120212383896      1.28943929565274      0.49293361254368
  C   1.64165874671953     -0.52910141824431     -0.32909096905001
  C   -2.09148924944002     -0.36597837388521     -0.00511782002625
  H   -0.70023897927636      1.81027863828604      0.19212627185744
  H   0.22309853478344      1.20764511583966      1.58128451341743
  H   1.05204431151816      1.88646912807081      0.17636731141804
  H   2.25770519848707      0.23303541883030     -0.80137930268510
  H   1.60204433291240     -1.41140400728219     -0.95571948517533
  H   2.09229470294318     -0.79499902055443      0.63003370738995
  H   -2.90699868040790     -1.03936822121536     -0.20978222847326
  H   -2.29926649282881      0.58992846830304      0.44097430338235
