# Supplementary material for: α-Amino bicycloalkylation through organophotoredox catalysis
Source: Chem Sci. 2024 Jun 4;15(28):10918–25. doi: 10.1039/d4sc01368a (PMC11253163; doi:10.1039/d4sc01368a)
Supplement: SC-015-D4SC01368A-s001 [file SC-015-D4SC01368A-s001.zip › Cartesian_Coordinates/Me_model/TS_Me-BCP_radical_dimethylaniline.xyz]

35
Coordinates from ORCA-job TS_Me-BCP_radical_dimethylaniline
  C   -4.19175305375944     -5.22251771046938     -0.65097851036459
  C   -3.53280192793918     -4.13472299901732      0.15885753379918
  C   -3.21452816506640     -2.68972457844430     -0.31229727386071
  C   -4.05462702532614     -3.53101113066763      1.49108492812314
  C   -2.72930330394541     -2.80938844623298      1.14953337912584
  C   -2.11560656102090     -4.18225865150218      0.79274259772742
  H   -3.60263989638879     -5.44574043065858     -1.54091440035635
  H   -4.28486306021524     -6.13511211275027     -0.06172968000495
  H   -5.18851013428101     -4.91310003543010     -0.96654309128468
  H   -2.44209503340846     -2.58598351500738     -1.07210549801536
  H   -4.07085309277059     -2.04126137807282     -0.49180303190652
  H   -4.04399828020226     -4.19208719965695      2.35606648365609
  H   -4.96544706458266     -2.93808327438604      1.42621389805328
  H   -1.27691801700585     -4.17365737494649      0.09899233724164
  H   -1.97805559004586     -4.88627942240664      1.61191137469350
  C   -2.49792269564616      1.13467594973616      0.81127528224434
  N   -1.38985404783012      0.23399354926192      1.07701501732437
  C   -1.51815631701809     -0.62521297809428      2.20361114454686
  C   -0.58287713593948     -0.14703389974582      0.01939932524360
  C   -0.61493657775283      0.54663823767206     -1.20500639655218
  C   0.21575047773014      0.17732585106701     -2.25418844330883
  C   1.09772691018268     -0.89076768985290     -2.13147771866851
  C   1.12731426552500     -1.59018671186316     -0.92898858306015
  C   0.30318438337893     -1.23554121820331      0.12866144789195
  H   -3.19217525730425      0.72384660616241      0.07224959340557
  H   -2.13947110679931      2.09608756284111      0.44825754055284
  H   -3.03440916795002      1.30366281784688      1.73877062995065
  H   -2.09591550328588     -1.70913336223366      1.83065045431594
  H   -2.15078978059969     -0.17733880609889      2.96239612082161
  H   -0.56291490767228     -0.93338485800290      2.61989946772651
  H   -1.28805907135224      1.37703672876228     -1.34516966554315
  H   0.16503330111488      0.73456082517966     -3.17991808664678
  H   1.73995662817179     -1.17477623881351     -2.95251049518581
  H   1.79460967464768     -2.43319027448342     -0.80940945050961
  H   0.34161613435767     -1.81910583148832      1.03366976882381
