# Supplementary material for: α-Amino bicycloalkylation through organophotoredox catalysis
Source: Chem Sci. 2024 Jun 4;15(28):10918–25. doi: 10.1039/d4sc01368a (PMC11253163; doi:10.1039/d4sc01368a)
Supplement: SC-015-D4SC01368A-s001 [file SC-015-D4SC01368A-s001.zip › Cartesian_Coordinates/Me_model/DMA.xyz]

15
Coordinates from ORCA-job DMA
  C   1.96299246220928     -0.38793912575400      0.18658083355936
  C   0.89033856246481      0.59917990410426     -0.21110027126353
  N   -0.39731860661334      0.18208464193483     -0.15255815795461
  C   -1.47338506542931      1.09655601017557     -0.48283034421597
  C   -0.82542684643882     -1.10692177788498      0.35418579891386
  O   1.19356303733013      1.73517550873731     -0.58007289304721
  H   1.84886685647694     -0.69924221068260      1.22351715880418
  H   2.92320020570472      0.10085850087232      0.06420098826838
  H   1.93443579200338     -1.28046289989154     -0.43601808256608
  H   -2.07169401110919      1.31379014373075      0.40343224722693
  H   -2.12258046129962      0.64704967496726     -1.23389510901743
  H   -1.05240713671092      2.01678840211878     -0.86783062229610
  H   0.01079754020716     -1.78322429263336      0.46942434091607
  H   -1.32112145781395     -0.99257375232638      1.32003832655022
  H   -1.53571587098124     -1.55180672746822     -0.34214321387808
