# Supplementary material for: α-Amino bicycloalkylation through organophotoredox catalysis
Source: Chem Sci. 2024 Jun 4;15(28):10918–25. doi: 10.1039/d4sc01368a (PMC11253163; doi:10.1039/d4sc01368a)
Supplement: SC-015-D4SC01368A-s001 [file SC-015-D4SC01368A-s001.zip › Cartesian_Coordinates/Me_model/DMA-H2_radical.xyz]

14
Coordinates from ORCA-job DMA_radical
  C   1.96312229645994      0.11826606254760      0.10142386828128
  C   0.69646858123085     -0.68683613275357      0.03677314295479
  N   -0.48740887996195      0.00597763434574     -0.02104402377721
  C   -1.71126909521832     -0.78804844350873     -0.08575882899189
  C   -0.58176889142179      1.37718413913266     -0.02183267316180
  O   0.69316327226524     -1.91566688307718      0.03400788954040
  H   2.80031859605088     -0.56975679479719      0.14248969447630
  H   1.97439106417597      0.75733816204466      0.98350032111164
  H   2.06248882890670      0.76016472494932     -0.77311203404714
  H   -1.69911465785671     -1.42415605298917     -0.96657031044269
  H   -1.79648993117394     -1.41888036977734      0.79492519152825
  H   -2.55609832801143     -0.11096989222547     -0.13444225579785
  H   -1.56284882479328      1.81027235660071     -0.06880907386513
  H   0.30869396934785      1.97144548950796      0.03470609219104
