# Supplementary material for: α-Amino bicycloalkylation through organophotoredox catalysis
Source: Chem Sci. 2024 Jun 4;15(28):10918–25. doi: 10.1039/d4sc01368a (PMC11253163; doi:10.1039/d4sc01368a)
Supplement: SC-015-D4SC01368A-s001 [file SC-015-D4SC01368A-s001.zip › Cartesian_Coordinates/amine_model/TCP_addition_TS.xyz]

34
/Users/alistairsterling/Mount/alpha-aminoBCP/TSs/TCP_addition_TS.xyz
H	0.910535	0.792639	-0.295356
H	2.353557	-0.327013	-0.025748
H	2.084220	-2.312034	1.164906
H	0.429356	-2.765108	1.837711
H	-1.178202	0.223943	0.556389
H	-1.395576	-1.347668	1.498436
C	1.286522	-0.140745	0.137232
C	0.356546	-1.350688	0.087875
C	1.028823	-2.042715	1.273636
C	0.698481	-0.589727	1.443047
C	-0.715217	-0.686411	0.951783
H	3.039003	-2.684289	5.532082
H	5.195544	-3.679715	4.910294
H	6.487695	-2.809176	2.950934
H	5.583880	-0.859348	1.673510
H	3.411571	0.129453	2.262425
H	1.169149	-1.026745	6.205257
H	0.945741	-2.420233	5.113158
H	-0.913958	-1.433396	4.003816
H	-1.173965	-0.744151	5.623519
H	-0.898587	0.913302	3.423857
H	-0.128619	1.369105	4.956529
H	1.819413	1.157161	3.168605
C	3.582011	-2.284735	4.674672
C	4.806613	-2.843835	4.321900
C	5.536301	-2.354624	3.235336
C	5.024093	-1.268421	2.519176
C	3.801860	-0.698520	2.853519
C	3.039267	-1.216320	3.925242
N	1.798452	-0.702576	4.218544
C	0.891690	-1.323331	5.176515
C	-0.475956	-0.782283	4.776000
C	-0.156422	0.588536	4.170470
C	1.192841	0.359239	3.569900
