# Supplementary material for: α-Amino bicycloalkylation through organophotoredox catalysis
Source: Chem Sci. 2024 Jun 4;15(28):10918–25. doi: 10.1039/d4sc01368a (PMC11253163; doi:10.1039/d4sc01368a)
Supplement: SC-015-D4SC01368A-s001 [file SC-015-D4SC01368A-s001.zip › Cartesian_Coordinates/amine_model/amine-BCP_radical_12.xyz]

34
Coordinates from ORCA-job amine-BCP_radical
  C   1.51021420137583      0.04943209223496     -0.38336176953496
  N   0.45882632507298     -0.65949888377743      0.12455180449704
  C   -0.87739612943319     -0.63355574534428     -0.43782446217192
  C   -1.74547801586808      0.47503924297312      0.16822080388676
  C   -3.19176287434840      0.80279506708281     -0.27287128105853
  C   -2.19026910224542      0.57691858297675      1.64718591606523
  C   -2.77570527886531      1.74999076599490      0.85675900125375
  C   -1.42505925562600      1.98986109340533      0.18019756438818
  C   -1.42161745200521     -2.02300956406976     -0.12032763451038
  C   -0.71902757291439     -2.39440014929046      1.17878532025142
  C   0.66721436390591     -1.79430784802121      1.00945525538141
  C   1.34171952157111      1.01642923692979     -1.39202666706541
  C   2.42632577485195      1.71439249855547     -1.89381650637154
  C   3.71265425272362      1.48972624331823     -1.41805150438866
  C   3.88925145159060      0.54133660312508     -0.41925191384462
  C   2.81677906600106     -0.17008240061460      0.09319731506771
  H   -0.83722718444202     -0.46283454419167     -1.51771235252980
  H   -3.95106589110008      0.05749025074108     -0.03762116765941
  H   -3.30442036028756      1.23586312033437     -1.26669875478783
  H   -2.89371547703965     -0.17865660229420      1.99529525771521
  H   -1.40865609332750      0.80689194910473      2.37069009208222
  H   -0.59857171570837      2.30206021179095      0.81733915311534
  H   -1.44304544800791      2.49669047412255     -0.78401405149570
  H   -2.50951994387543     -2.03443451167988     -0.04542078751178
  H   -1.13102335776906     -2.71235075302251     -0.91740619554891
  H   -1.22618811481959     -1.94063683810029      2.03228414090805
  H   -0.67864418986962     -3.47082463789251      1.34737776616457
  H   1.35746199163749     -2.51413141890122      0.54861370384637
  H   1.10411821150270     -1.48193777943197      1.96253150501666
  H   0.35623378643359      1.22814523648049     -1.78339867482319
  H   2.25727366330944      2.45114951053680     -2.67238676286023
  H   4.55577389045422      2.04242683548065     -1.81540258032547
  H   4.88170085769758      0.34507919194419     -0.02645289875388
  H   2.99244607942471     -0.90105652050027      0.87166135560231
