# Supplementary material for: α-Amino bicycloalkylation through organophotoredox catalysis
Source: Chem Sci. 2024 Jun 4;15(28):10918–25. doi: 10.1039/d4sc01368a (PMC11253163; doi:10.1039/d4sc01368a)
Supplement: SC-015-D4SC01368A-s001 [file SC-015-D4SC01368A-s001.zip › Cartesian_Coordinates/amine_model/amine_staffane.xyz]

45
Coordinates from ORCA-job staffane_opt_orca
  C   -0.15873294760271     -2.78944669416718     -0.61392943137258
  N   1.12735245363811     -2.96818623534414     -0.18246949225866
  C   2.29454371957981     -2.87961322170271     -1.04837527715434
  C   2.86830286086602     -1.48122135628216     -1.09763958689425
  C   3.43506224728939     -0.65969875943221      0.08786901799533
  C   2.16798327443105     -0.17656371627776     -1.56179879667455
  C   3.60231953683732      0.23353264932755     -1.16036307847663
  C   4.22226863301104      1.59512351407231     -1.20074770406223
  C   5.64863090644369      1.92751085287893     -0.68751200581537
  C   4.99983908445289      3.20440566927956     -1.23389206477612
  C   3.69280377568696      2.87401309985369     -0.50092329624823
  C   4.50920180177550      2.43818228160190     -2.46936162600905
  C   4.10462720393748     -1.02454981487427     -1.90644707133635
  C   3.25716833913469     -3.88973376236830     -0.42410326698158
  C   2.94401523980093     -3.80544062232267      1.06749962734193
  C   1.43622667964057     -3.55954134542560      1.10936331010055
  C   -0.45671556833691     -2.39007944443657     -1.93842074822697
  C   -1.77398700103626     -2.25804431246233     -2.36490332139324
  C   -2.84371013130027     -2.49662805249257     -1.50030244524449
  C   -2.56070587168273     -2.87028393860336     -0.18637368649001
  C   -1.24941708317208     -3.01765295119561      0.25742406927832
  H   2.02868299518580     -3.18286840666992     -2.07448019129454
  H   4.36662894161445     -1.02776304000316      0.54569373338486
  H   2.70744981320286     -0.32286286261167      0.84211923241012
  H   1.35422715489634      0.19715094117593     -0.92112915047379
  H   1.91143030700900     -0.10297881700596     -2.63077878963198
  H   5.80043882208406      1.86215359199145      0.39937990852888
  H   6.48040011832124      1.49865266289035     -1.26393491271388
  H   2.76878232926804      3.30471049324875     -0.91226315430775
  H   3.71682816692239      2.87821864848536      0.59822736012619
  H   5.27338606206959      2.03862288043313     -3.15123844034587
  H   3.63160509592303      2.84268296442219     -2.99340724688129
  H   4.00445229609867     -1.02305123761116     -3.00374877614824
  H   5.07783638491016     -1.42579218188763     -1.58157756041002
  H   3.02365354890327     -4.89555154419769     -0.80790693761928
  H   4.30724785016300     -3.67307364967245     -0.66717822336099
  H   3.48332957268504     -2.96556281187953      1.52848208000002
  H   3.22960305643796     -4.71309317864801      1.61693671983936
  H   0.87661875985203     -4.50410554623785      1.24897912326676
  H   1.14823064327671     -2.89317532946705      1.94047767788731
  H   0.34999005340057     -2.17402247461597     -2.63830402196740
  H   -1.96578742702591     -1.94989268473649     -3.39668889706711
  H   -3.87436258076948     -2.38679014555081     -1.84601379183083
  H   -3.37729433487713     -3.06233413785990      0.51498493234533
  H   -1.06744221294622     -3.32423195361841      1.28813329096266
