# Supplementary material for: α-Amino bicycloalkylation through organophotoredox catalysis
Source: Chem Sci. 2024 Jun 4;15(28):10918–25. doi: 10.1039/d4sc01368a (PMC11253163; doi:10.1039/d4sc01368a)
Supplement: SC-015-D4SC01368A-s001 [file SC-015-D4SC01368A-s001.zip › Cartesian_Coordinates/amine_model/amine-BCP-H_4a.xyz]

35
/Users/alistairsterling/Mount/alpha-aminoBCP/Intermediates/amine-BCP-H.xyz
H	0.383753	1.326289	1.599856
H	2.193824	2.734734	2.404635
H	4.519259	2.417686	1.584179
H	4.971612	0.613934	-0.064957
H	3.175518	-0.817457	-0.873716
H	1.623416	-2.523478	-0.368507
H	1.362754	-1.661597	-1.887481
H	-0.966949	-2.200020	-1.924912
H	-0.332811	-3.660395	-1.167032
H	-2.233630	-2.278014	0.170968
H	-0.800047	-2.796966	1.059302
H	-1.517562	2.371662	0.607365
H	-0.713682	2.133396	-0.993847
H	-3.569851	2.167940	-1.398169
H	-1.452488	0.495092	-2.411768
H	-2.836518	-0.563046	-1.927565
H	-3.257312	1.024894	1.228891
H	-3.844649	-0.268987	0.110439
H	-0.636317	-0.511001	1.518677
C	1.381810	1.151246	1.232765
C	2.416061	1.957446	1.685663
C	3.719898	1.783020	1.230112
C	3.967829	0.773420	0.305770
C	2.946301	-0.046373	-0.154606
C	0.915395	-1.895956	-0.921748
C	-0.435085	-2.583361	-1.055876
C	-1.151579	-2.181673	0.230977
C	-1.498104	1.796177	-0.317497
C	-2.869902	1.467351	-0.950038
C	-2.186977	0.263406	-1.641151
C	-3.129966	0.539286	0.261679
C	-1.665737	0.256995	-0.176382
C	-0.714199	-0.729798	0.450773
N	0.614559	-0.679850	-0.170108
C	1.621573	0.124207	0.297796
