# Supplementary material for: α-Amino bicycloalkylation through organophotoredox catalysis
Source: Chem Sci. 2024 Jun 4;15(28):10918–25. doi: 10.1039/d4sc01368a (PMC11253163; doi:10.1039/d4sc01368a)
Supplement: SC-015-D4SC01368A-s001 [file SC-015-D4SC01368A-s001.zip › Cartesian_Coordinates/amine_model/amine-BCP_anion.xyz]

34
Coordinates from ORCA-job amine-BCP_anion
  C   1.52135359008799      0.04243444611236     -0.37160895541174
  N   0.46957327472128     -0.66234118894837      0.12719770399908
  C   -0.87745273148253     -0.62924486503611     -0.44200152423740
  C   -1.74689922668569      0.47054404033475      0.15517326057522
  C   -3.19519072553800      0.78266692743745     -0.22973273511667
  C   -2.17805689304469      0.62921440867501      1.61618258575130
  C   -2.88596902444620      1.85668702286116      0.90001957632041
  C   -1.49891625869746      1.98188934305684      0.14491532829018
  C   -1.41289033112960     -2.02597378680436     -0.13178625013953
  C   -0.71389375218501     -2.39695044802232      1.16934233303039
  C   0.67571955405281     -1.80787011949213      0.99515581492242
  C   1.35560644743772      1.03262756298061     -1.36120230850757
  C   2.44258288425527      1.72835914323585     -1.85935237549603
  C   3.73245219904734      1.48290095543627     -1.40069568047540
  C   3.90761695717515      0.51408052918346     -0.42100885616289
  C   2.83320984902281     -0.19747627062941      0.08722769071834
  H   -0.81482400024277     -0.47314278887996     -1.52581115224497
  H   -3.94488064004717      0.01893009754964      0.01450364793837
  H   -3.35907907832758      1.17075533661498     -1.24403505145550
  H   -2.84161238341848     -0.14603998608959      2.02003179580420
  H   -1.38471606696584      0.86910447410112      2.33571226751484
  H   -0.64603110056309      2.34133514437987      0.73417980768716
  H   -1.52093841010987      2.47535917640516     -0.83577819252867
  H   -2.50124154366909     -2.03437286584037     -0.05329440690277
  H   -1.12577311973218     -2.72246431699220     -0.92486007524428
  H   -1.21740999401066     -1.92640953305760      2.01595328372355
  H   -0.68147927806025     -3.47238090991401      1.34923540746516
  H   1.35556574331921     -2.53149309296473      0.52210937366871
  H   1.12487812624202     -1.51188689386899      1.94842798824777
  H   0.36574523892427      1.26617781715679     -1.72808074946372
  H   2.27370995796432      2.48305968609474     -2.62095741399169
  H   4.57726876703366      2.03544352907274     -1.79484196506391
  H   4.90161144444881      0.30109328212463     -0.04031777086805
  H   3.00996050462351     -0.94461584627330      0.85009758765372
