# Supplementary material for: α-Amino bicycloalkylation through organophotoredox catalysis
Source: Chem Sci. 2024 Jun 4;15(28):10918–25. doi: 10.1039/d4sc01368a (PMC11253163; doi:10.1039/d4sc01368a)
Supplement: SC-015-D4SC01368A-s001 [file SC-015-D4SC01368A-s001.zip › Cartesian_Coordinates/amine_model/iminium_14.xyz]

23
Coordinates from ORCA-job iminium
  C   0.76527262740989      0.01352447193324      0.03894248090973
  N   -0.65715666411986     -0.11529441508070      0.05698558921740
  C   -1.29986379073690     -1.13211885794408      0.50434782870355
  C   -2.75387957181629     -1.03286763495837      0.27457846934661
  C   -2.93973506185573      0.44197278102941     -0.11509764588791
  C   -1.55502033932820      0.88673113778211     -0.57955014977630
  C   1.33846636664853      1.23819010243243      0.35679357742436
  C   2.72225152867508      1.34962622247350      0.35480911470826
  C   3.51446949336616      0.25294908075224      0.03111660453639
  C   2.92326392427861     -0.96298168003262     -0.29496184711173
  C   1.54079286413331     -1.08929936658965     -0.29699969898359
  H   -0.77519067526125     -1.95368551374958      0.96855901808745
  H   -3.00427940110679     -1.72398595361710     -0.53560262010514
  H   -3.31763940776323     -1.34253434332225      1.15088699602948
  H   -3.68331816619131      0.57690726932902     -0.89275936542576
  H   -3.23643421629274      1.01660296704652      0.75821486355347
  H   -1.27713557784395      1.88097894909163     -0.25112748323545
  H   -1.40231811390352      0.80364344890809     -1.65352977237891
  H   0.72248237434693      2.08376453338396      0.62224513010478
  H   3.17890172798027      2.29453244950400      0.60958608937566
  H   4.59052120232922      0.34756822606017      0.02693635208295
  H   3.53514683199108     -1.81268255029757     -0.55954980288710
  H   1.07051204506069     -2.02146132413440     -0.57460372828821
