# Supplementary material for: α-Amino bicycloalkylation through organophotoredox catalysis
Source: Chem Sci. 2024 Jun 4;15(28):10918–25. doi: 10.1039/d4sc01368a (PMC11253163; doi:10.1039/d4sc01368a)
Supplement: SC-015-D4SC01368A-s001 [file SC-015-D4SC01368A-s001.zip › Cartesian_Coordinates/amine_model/amine_radcat_10.xyz]

24
/Users/alistairsterling/Mount/alpha-aminoBCP/Intermediates/amine_radcat.xyz
H	0.868898	2.020092	-0.879638
H	3.274930	1.942722	-1.320549
H	4.560782	-0.114775	-0.850999
H	3.431300	-2.112292	0.067116
H	1.026218	-2.068144	0.520713
H	-0.757929	-1.454174	1.595405
H	-1.403852	-1.883406	0.001725
H	-2.585405	0.053125	2.032588
H	-3.433515	-1.186898	1.100174
H	-3.135003	0.089250	-0.969929
H	-3.539590	1.358656	0.192468
H	-1.220512	1.947276	0.498864
H	-1.205177	1.511951	-1.218997
C	1.427021	1.120451	-0.677906
C	2.772918	1.074713	-0.921192
C	3.499677	-0.088212	-0.653327
C	2.862229	-1.217099	-0.132162
C	1.518648	-1.194443	0.126466
C	-1.300023	-1.079435	0.732536
C	-2.641656	-0.444683	1.065517
C	-2.821897	0.580557	-0.049739
C	-1.421727	1.149773	-0.218776
N	-0.546135	0.014397	0.103580
C	0.770001	-0.019130	-0.144147
