# Supplementary material for: α-Amino bicycloalkylation through organophotoredox catalysis
Source: Chem Sci. 2024 Jun 4;15(28):10918–25. doi: 10.1039/d4sc01368a (PMC11253163; doi:10.1039/d4sc01368a)
Supplement: SC-015-D4SC01368A-s001 [file SC-015-D4SC01368A-s001.zip › Cartesian_Coordinates/Nicotine_radicals/BCP_adducts/6_bcp_radical_anti.xyz]

36

N          0.39796       -1.50220        2.38762
C          0.54480       -2.24545        1.14705
C          0.28963       -0.08993        2.08015
C         -0.61180       -0.11070        0.84135
C         -0.18832       -1.38029        0.10091
C         -0.28811        0.71703        3.21360
H          0.49141       -1.13476       -0.72718
H         -1.04691       -1.90915       -0.33537
H         -0.50908        0.80175        0.23701
H         -1.65928       -0.17872        1.17313
H          1.27534        0.35629        1.81834
C          0.17220        1.99831        3.51636
C         -0.43840        2.71631        4.54309
C         -1.48912        2.11998        5.23684
N         -1.93817        0.89226        4.96568
C         -1.34921        0.21910        3.97986
H         -1.71999       -0.79125        3.76998
H         -1.98741        2.65901        6.05116
H          1.00530        2.42775        2.95163
H         -0.10351        3.72222        4.80602
C          1.21130       -1.87052        3.51455
C          1.99178       -2.51958        0.68906
H          0.07873       -3.24033        1.26301
C          3.03332       -3.46027        1.35176
C          3.63531       -2.87262        0.07122
H          2.78869       -4.53253        1.34442
H          3.46765       -3.12894        2.30358
C          2.33447       -3.16472       -0.68055
H          2.04945       -4.21984       -0.80215
H          2.12124       -2.55861       -1.57272
C          3.11519       -1.47825        0.45040
H          3.54277       -1.00750        1.34698
H          2.95097       -0.76395       -0.36917
H          1.20090       -2.96364        3.64038
H          0.80147       -1.42586        4.43517
H          2.26777       -1.54518        3.43068
