# Supplementary material for: α-Amino bicycloalkylation through organophotoredox catalysis
Source: Chem Sci. 2024 Jun 4;15(28):10918–25. doi: 10.1039/d4sc01368a (PMC11253163; doi:10.1039/d4sc01368a)
Supplement: SC-015-D4SC01368A-s001 [file SC-015-D4SC01368A-s001.zip › Cartesian_Coordinates/Nicotine_radicals/BCP_adducts/6_bcp_radical_syn.xyz]

36

N          0.88269       -1.16428        2.72746
C          1.33289       -1.81258        1.50084
C          0.58694        0.23365        2.47978
C          0.18610        0.24064        1.00389
C          1.17054       -0.75186        0.40230
C         -0.47954        0.78870        3.38953
H          2.13666       -0.25631        0.22159
H          0.83426       -1.17890       -0.55368
H          0.23908        1.24524        0.56141
H         -0.85009       -0.12102        0.90737
H          1.49541        0.86736        2.59890
C         -0.49522        2.13651        3.75236
C         -1.53768        2.61958        4.53919
C         -2.53098        1.72923        4.94409
N         -2.52724        0.43611        4.61570
C         -1.52617       -0.01309        3.85950
H         -1.52821       -1.07856        3.60378
H         -3.36442        2.07862        5.56493
H          0.30764        2.80132        3.41883
H         -1.58042        3.66883        4.83978
C          1.64802       -1.44099        3.91253
C          0.51447       -3.07316        1.23067
H          2.39082       -2.12757        1.58279
C          0.33229       -4.25505        2.21501
C         -0.44726       -4.54710        0.92757
H         -0.25383       -4.04215        3.11997
H          1.22519       -4.86541        2.41430
C         -1.00442       -3.11818        0.93255
H         -1.66637       -2.83723        1.76335
H         -1.32442       -2.70065       -0.03279
C          0.75103       -4.08858        0.08695
H          1.66981       -4.68937        0.15167
H          0.54062       -3.73490       -0.93269
H          1.72525       -2.52621        4.07435
H          1.14875       -1.01042        4.79481
H          2.67901       -1.02615        3.86815
