# Supplementary material for: α-Amino bicycloalkylation through organophotoredox catalysis
Source: Chem Sci. 2024 Jun 4;15(28):10918–25. doi: 10.1039/d4sc01368a (PMC11253163; doi:10.1039/d4sc01368a)
Supplement: SC-015-D4SC01368A-s001 [file SC-015-D4SC01368A-s001.zip › Cartesian_Coordinates/Nicotine_radicals/tertiary/6-rad5.xyz]

   25
scf done:  -498.318542
 N     1.475264     0.703002     1.129858
 C     2.774061     0.737076     0.918425
 C     3.398320     1.289558    -0.239634
 C     2.507562     1.854392    -1.193988
 C     1.149613     1.814431    -0.964023
 C     0.659727     1.228014     0.199625
 C     4.800646     1.281985    -0.341577
 C     5.751587     1.024762     0.796333
 C     7.039757     1.703563     0.315232
 C     6.961519     1.548754    -1.197909
 N     5.524907     1.569536    -1.465503
 C     5.085929     1.326536    -2.825792
 H     5.910313    -0.051990     0.926804
 H     5.393031     1.422043     1.744723
 H     7.940755     1.259856     0.731996
 H     7.018940     2.761122     0.579588
 H     7.464142     2.347351    -1.744475
 H     7.383113     0.591440    -1.527859
 H     4.226806     0.657671    -2.833895
 H     5.898175     0.848278    -3.374940
 H     4.822686     2.250236    -3.345396
 H     3.396087     0.295003     1.690368
 H     2.885989     2.347313    -2.077851
 H     0.461828     2.248808    -1.678191
 H    -0.403533     1.181516     0.399330
