# Supplementary material for: α-Amino bicycloalkylation through organophotoredox catalysis
Source: Chem Sci. 2024 Jun 4;15(28):10918–25. doi: 10.1039/d4sc01368a (PMC11253163; doi:10.1039/d4sc01368a)
Supplement: SC-015-D4SC01368A-s001 [file SC-015-D4SC01368A-s001.zip › Cartesian_Coordinates/Nicotine_radicals/primary/6-rad1.xyz]

   25
scf done:  -498.298084
 N     1.303597     0.051135     0.494817
 C     2.626495    -0.030009     0.356291
 C     3.411128     0.962152    -0.218036
 C     2.765686     2.099574    -0.689915
 C     1.391501     2.197502    -0.558357
 C     0.704704     1.150252     0.043368
 C     4.909686     0.815222    -0.280593
 C     5.649976     1.608899     0.801372
 C     7.046234     1.769602     0.203037
 C     6.764572     2.005652    -1.281687
 N     5.480463     1.348705    -1.509029
 C     5.124684     0.864015    -2.735032
 H     5.639172     1.097108     1.761915
 H     5.169681     2.582930     0.921329
 H     7.611066     0.844974     0.331051
 H     7.613546     2.581160     0.654075
 H     6.687877     3.072064    -1.514287
 H     7.532300     1.572974    -1.927153
 H     5.155787    -0.252521    -0.184917
 H     4.136691     0.436282    -2.832502
 H     5.602803     1.305534    -3.597460
 H     3.095310    -0.939052     0.722272
 H     3.340973     2.888569    -1.160542
 H     0.854242     3.065230    -0.915829
 H    -0.372192     1.197453     0.161015
