# Supplementary material for: α-Amino bicycloalkylation through organophotoredox catalysis
Source: Chem Sci. 2024 Jun 4;15(28):10918–25. doi: 10.1039/d4sc01368a (PMC11253163; doi:10.1039/d4sc01368a)
Supplement: SC-015-D4SC01368A-s001 [file SC-015-D4SC01368A-s001.zip › Cartesian_Coordinates/Nicotine_radicals/secondary/6-rad4.xyz]

   25
scf done:  -498.288710
 N     1.249802    -0.056428    -0.007383
 C     2.576329    -0.145827    -0.120927
 C     3.421822     0.948908    -0.232487
 C     2.842350     2.213403    -0.231363
 C     1.468661     2.324739    -0.117689
 C     0.715255     1.160921    -0.006249
 C     4.917435     0.783226    -0.350502
 C     5.704135     1.465081     0.723690
 C     6.875705     2.171303     0.127881
 C     6.860209     1.645420    -1.309150
 N     5.444289     1.403747    -1.570901
 C     5.199898     0.621691    -2.764300
 H     5.497883     1.351789     1.776335
 H     7.815803     1.961480     0.641521
 H     6.737510     3.259078     0.142256
 H     7.269574     2.342887    -2.040007
 H     7.434668     0.706473    -1.369071
 H     5.136953    -0.304229    -0.349582
 H     4.126946     0.479462    -2.901472
 H     5.677862    -0.369367    -2.712522
 H     5.590597     1.147734    -3.635567
 H     2.994101    -1.148590    -0.124347
 H     3.472594     3.090451    -0.323678
 H     0.980617     3.289759    -0.112872
 H    -0.363907     1.215214     0.086177
