# Supplementary material for: α-Amino bicycloalkylation through organophotoredox catalysis
Source: Chem Sci. 2024 Jun 4;15(28):10918–25. doi: 10.1039/d4sc01368a (PMC11253163; doi:10.1039/d4sc01368a)
Supplement: SC-015-D4SC01368A-s001 [file SC-015-D4SC01368A-s001.zip › Cartesian_Coordinates/Nicotine_radicals/secondary/6-rad2.xyz]

   25
scf done:  -498.299215
 N     1.273426    -0.032837     0.370234
 C     2.600617    -0.078159     0.256484
 C     3.379920     0.979174    -0.196072
 C     2.723901     2.149064    -0.563413
 C     1.345579     2.211064    -0.456757
 C     0.664788     1.096691     0.018234
 C     4.879079     0.867059    -0.255162
 C     5.612409     1.663111     0.832057
 C     7.013159     1.850481     0.235665
 C     6.719919     1.915580    -1.231710
 N     5.441632     1.426870    -1.482053
 C     5.166613     0.730281    -2.717644
 H     5.604704     1.147894     1.790452
 H     5.120923     2.630650     0.953075
 H     7.645827     0.987958     0.482705
 H     7.516078     2.736665     0.625271
 H     7.459190     1.866756    -2.018974
 H     5.156034    -0.195801    -0.174601
 H     4.090051     0.616007    -2.847278
 H     5.630344    -0.265378    -2.733433
 H     5.555198     1.309379    -3.554386
 H     3.077385    -1.012044     0.540261
 H     3.295000     2.991886    -0.935204
 H     0.800669     3.102614    -0.735357
 H    -0.415153     1.114580     0.114334
