# Supplementary material for: α-Amino bicycloalkylation through organophotoredox catalysis
Source: Chem Sci. 2024 Jun 4;15(28):10918–25. doi: 10.1039/d4sc01368a (PMC11253163; doi:10.1039/d4sc01368a)
Supplement: SC-015-D4SC01368A-s001 [file SC-015-D4SC01368A-s001.zip › Cartesian_Coordinates/Nicotine_radicals/secondary/6-rad3.xyz]

   25
scf done:  -498.288503
 N     1.274432    -0.065622     0.202877
 C     2.601359    -0.114985     0.083269
 C     3.397120     0.978840    -0.233366
 C     2.757663     2.195613    -0.447726
 C     1.380558     2.263730    -0.332040
 C     0.682708     1.107907    -0.002372
 C     4.893218     0.851272    -0.318576
 C     5.655638     1.554955     0.818177
 C     6.975167     1.831247     0.184365
 C     6.882769     1.595376    -1.282248
 N     5.442565     1.482351    -1.519057
 C     5.117380     0.779903    -2.743098
 H     5.711362     0.938116     1.717461
 H     5.133493     2.480600     1.095188
 H     7.873481     2.123362     0.703605
 H     7.315225     2.392305    -1.894689
 H     7.402913     0.658762    -1.565552
 H     5.153843    -0.221469    -0.299607
 H     4.036327     0.757953    -2.885177
 H     5.489310    -0.256960    -2.733719
 H     5.564306     1.297520    -3.592182
 H     3.064156    -1.083969     0.246981
 H     3.341262     3.069722    -0.710725
 H     0.848982     3.191579    -0.493295
 H    -0.396961     1.129520     0.096532
